# Supplementary material for: Porcine fungal mock community analyses: Implications for mycobiome investigations
Source: Front Cell Infect Microbiol. 2023 Feb 8;13:928353. doi: 10.3389/fcimb.2023.928353 (PMC9945231; doi:10.3389/fcimb.2023.928353)
Supplement: Supplementary file 1 [file DataSheet_1.zip]

Archive with 9 entries (9 files):
- Supplementary Tables/Supplemental Table 1.xlsx
- Supplementary Tables/Supplemental Table 2.xlsx
- Supplementary Tables/Supplemental Table 3.xlsx
- Supplementary Tables/Supplemental Table 4.xlsx
- Supplementary Tables/Supplemental Table 5.xlsx
- Supplementary Tables/Supplemental Table 6.xlsx
- Supplementary Tables/Supplemental Table 7.xlsx
- Supplementary Tables/Supplemental Table 8.xlsx
- Supplementary Tables/Supplemental Table 9.xlsx
