# Supplementary material for: Porcine fungal mock community analyses: Implications for mycobiome investigations
Source: Front Cell Infect Microbiol. 2023 Feb 8;13:928353. doi: 10.3389/fcimb.2023.928353 (PMC9945231; doi:10.3389/fcimb.2023.928353)
Supplement: Supplementary file 1 [file DataSheet_1.zip › Supplementary Tables/Supplemental Table 1.xlsx]

## Sheet: Table S1
Table S1. Composition of the piglet diet. Nursery diet composition are displayed with age of feeding. SDPP = spray dried plasma protein, Vitamins = KSU Swine Vitamin Mix, Minerals = KSU Swine Trace Mineral Mix
Piglet Diet % composition	Nursery 1	Nursery 2	Nursery 3
	(D21-D28)	(D28-42)	(D42-56)
Corn	41.56	50.21	64.06
Whey	27.5	10	0
Soybean Meal	16.78	31.55	30.82
SDPP	5	0	0
Fat	1.65	2.26	1.35
Fish Meal	5	3	0
Dical P	0.17	0.76	1.57
Limestone	0.88	0.87	0.84
Salt	0.2	0.25	0.35
Zinc Oxide	0.38	0.25	0
Vitamins	0.25	0.25	0.25
Minerals	0.15	0.15	0.15
Methionine	0.18	0.14	0.13
Lysine	0.3	0.3	0.4
Threonine	0	0.02	0.07
Tryptophan	0	0	0
Sow Pack	0	0	0
