# Supplementary material for: Porcine fungal mock community analyses: Implications for mycobiome investigations
Source: Front Cell Infect Microbiol. 2023 Feb 8;13:928353. doi: 10.3389/fcimb.2023.928353 (PMC9945231; doi:10.3389/fcimb.2023.928353)
Supplement: Supplementary file 1 [file DataSheet_1.zip › Supplementary Tables/Supplemental Table 2.xlsx]

## Sheet: Table S2
Table S2. Primers utilized for qPCR analyses.
qPCR Primers for Mock Community
Primer Target	Primer Name	Primer Sequence	Product Size
K. slooffiae actin	KSact2-F	GTTCCCAGGTATCGCTGAAA	116 bp
	KSact2-R	AACCACCGATCCAGACAGAG
K. slooffiae 18S	KS-18S-F	TAGGCCGAGAGGTCTTGGTA	137 bp
	KS-18S-R	GTACAAAGGGCAGGGACGTA
K. slooffiae ITS1	KS-ITS1-F	AGTGCGTATACTGCGGGAAG	141 bp
	KS-ITS1-R	ACTCGTGCACCCAGAAAAAC
K. slooffiae ITS2	KS-ITS2-F	ATCCTGCTACGCAAAGGAGA	141 bp
	KS-ITS2-R	ACTCTTCGCCACTGCTGTCT
C. albicans actin	CAact-F	AGGTTTGGAAGCTGCTGGTA	130 bp
	CAact-R	AGCAATACCTGGGAACATGG
C. albicans 18S	CA-18S-F	CGATGGAAGTTTGAGGCAAT	134 bp
	CA-18S-R	CACGACGGAGTTTCACAAGA
C. albicans ITS1	CA-ITS1-F	GCCGCCAGAGGTCTAAACT	108 bp
	CA-ITS1-R	ATCGATGCGAGAACCAAGAG
C. albicans ITS2	CA-ITS2-F	GATGAAGAACGCAGCGAAAT	125 bp
	CA-ITS2-R	AGAAACGACGCTCAAACAGG
T. asahii actin	TAact-F	CTCCAAGCTCGAGAAGTCGT	116 bp
	TAact-R	CAGCCTCAAGACCAAGGAAC
T. asahii 18S	TA-18S-F	GGCTGGTCGTCGACTTCTTA	124 bp
	TA-18S-R	CGCTGGCTCAGTCAGTGTAG
T. asahii ITS1	TA-ITS1-F	CCTGCGGAAGGATCATTAGT	123 bp
	TA-ITS1-R	CGACGTTCATTACACATTGTTTG
T. asahii ITS2	TA-ITS2b-F	TCTGGTATTCCGGAGAGCAT	111 bp
	TA-ITS2-R	CTTTTAAGGCGAGCGATCAG
P. fermentans actin	PFact-F	CACCCATCTGTTCTCGGTTT	118 bp
	PFact-R	CACCGGACATGACGATGTTA
P. fermentans 18S	PF-18S-F	AGAGGCCTGGGTAATCTCGT	119 bp
	PF-18S-R	AGGGACGTAATCAACGCAAG
P. fermentans ITS1	PF-ITS1-F	GCGGAAGGATCATTACTGTGA	129 bp
	PF-ITS1-R	CGATGCGAGAACCAAGAGAT
P. fermentans ITS2	PF-ITS2-F	GCGAAATGCGATACCTAGTG	114 bp
	PF-ITS2-R	GAAGGAAACGACGCTCAGAC
L. corymbifera actin	LCact-F	GCCGTCTTGTCTCTTTACGC	117 bp
	LCact-R	CAAGATAGCGTGGGGAAGAG
L. corymbifera 18S	LC-18S-F	TGGCTGACAAGTCTGGGTAA	136 bp
	LC-18S-R	GTACAAAGGGCAGGGACGTA
L. corymbifera ITS1	LC-ITS1b-F	CGGAAGGATCATTACTGAGAGG	109 bp
	LC-ITS1-R	GTCAACCAAGGTGACCCAAC
L. corymbifera ITS2	LC-ITS2-F	CGCTTTAAGAGCAGCTTGGT	150 bp
	LC-ITS2-R	CGGGTGGTCTCAGTTGATTT
