# Supplementary material for: Porcine fungal mock community analyses: Implications for mycobiome investigations
Source: Front Cell Infect Microbiol. 2023 Feb 8;13:928353. doi: 10.3389/fcimb.2023.928353 (PMC9945231; doi:10.3389/fcimb.2023.928353)
Supplement: Supplementary file 1 [file DataSheet_1.zip › Supplementary Tables/Supplemental Table 3.xlsx]

## Sheet: Table S3
Table S3. ASVs identified in negative controls. ASVs were identified using he UNITE (ITS1 and ITS2) or Silva (18S) databases. ASVs identified with the UNITE and Silva databases were classified using a trained Naïve Bayes classifier in Qiime2.
Gene Amplicon	ASV	ASV_ID	Taxon	PCR Negative Control (no template)	DNA extraction negative control (PBS)
		ASV_ID	Taxon	# sequencing reads	# sequencing reads
ITS1	2fde5ffcc17a73e33aee3e36328d214c	ASV.026	k__Fungi;p__Basidiomycota;c__Tremellomycetes;o__Trichosporonales;f__Trichosporonaceae;g__Cutaneotrichosporon	0	29
	3cf3ebf7a6505dd45216225107c061b8	ASV.032	k__Fungi;p__Basidiomycota;c__Agaricomycetes;o__Polyporales;f__Polyporaceae;g__Fomes;s__Fomes_fomentarius	0	51
	667b3433b02f1113d15dc55a6d6053d4	ASV.052	k__Fungi;p__Ascomycota;c__Saccharomycetes;o__Saccharomycetales	9	41
	845698eeb977fa460e78e78ffda058f7	ASV.083	k__Fungi;p__Basidiomycota;c__Tremellomycetes;o__Tremellales;f__Tremellaceae;g__Cryptococcus;s__Cryptococcus_neoformans	0	27
	8ed5839d4a19426b40dac60729ec17c3	ASV.088	k_Fungi	53	0
	8f584a700dd4a39cda2b0de37c13f648	ASV.090	k__Fungi;p__Basidiomycota;c__Tremellomycetes;o__Trichosporonales;f__Trichosporonaceae;g__Trichosporon;s__Trichosporon_asahii	30	17
	b7bbd2a99d45a66d02b9d2f67f102efc	ASV.121	k__Fungi;p__Ascomycota;c__Saccharomycetes;o__Saccharomycetales;f__Saccharomycetales_fam_Incertae_sedis;g__Candida;s__Candida_albicans	0	57
Total Sequences				92	222
ITS2	3c3dafa8acbe6b90a7ad8d93e45dd496	ASV.077	k__Fungi;p__Ascomycota;c__Dothideomycetes;o__Pleosporales;f__Didymellaceae	0	794
	8b0670a6c96d558557f3b7a9a982ff5a	ASV.177	k__Fungi;p__Basidiomycota;c__Agaricomycetes;o__Polyporales;f__Polyporaceae;g__Trametes;s__Trametes_cubensis	0	324
	bf8de32cde0b1d8251e4d17308514ca9	ASV.248	k__Fungi;p__Ascomycota;c__Saccharomycetes;o__Saccharomycetales;f__Saccharomycetaceae;g__Kazachstania;s__Kazachstania_slooffiae	0	20
Total Sequences				0	1138
18S	65ef9df64e3735e688ebfd8fb311115c	ASV.037	d__Eukaryota; p__Ascomycota; c__Saccharomycetes; o__Saccharomycetales; f__Debaryomycetaceae; g__Candida-Lodderomyces_clade; s__Candida_albicans	16	0
	8205fd5cde38f6a08f7c1413254bf7a6	ASV.049	d__Eukaryota	1	0
	b1656f0e1e8e511ffe3b073e0e4bc515	ASV.067	d__Eukaryota	0	29
	bd4ca4ce5ea2a43fc291fb1f47e4f516	ASV.071	d__Eukaryota	0	14
	d45741ead39aab2cf19628d374dcea97	ASV.081	d__Eukaryota	37	41
	d7539f3dc19e19e9199a57d485cd68ee	ASV.082	d__Eukaryota	0	35
Total Sequences				54	119
