# Supplementary material for: Porcine fungal mock community analyses: Implications for mycobiome investigations
Source: Front Cell Infect Microbiol. 2023 Feb 8;13:928353. doi: 10.3389/fcimb.2023.928353 (PMC9945231; doi:10.3389/fcimb.2023.928353)
Supplement: Supplementary file 1 [file DataSheet_1.zip › Supplementary Tables/Supplemental Table 4.xlsx]

## Sheet: Table S4
Table S4. ASV statistics for ITS1, ITS2, and 18S sequencing.
	ITS1	ITS2	18S
ASVs	111	162	57
Min Length	106	101	196
Max Length	478	436	535
Mean Length	239.17	307	323.649
Range	372	335	339
StDev	83.24	62.96	57.525
