# Supplementary material for: Porcine fungal mock community analyses: Implications for mycobiome investigations
Source: Front Cell Infect Microbiol. 2023 Feb 8;13:928353. doi: 10.3389/fcimb.2023.928353 (PMC9945231; doi:10.3389/fcimb.2023.928353)
Supplement: Supplementary file 1 [file DataSheet_1.zip › Supplementary Tables/Supplemental Table 5.xlsx]

## Sheet: Table S5
Table S5. Mock Community Sequencing Results. ITS2 primers were used to amplify mock communities with equal amounts of whole DNA in the sequencing reaction. In mock community KS + CA + T, each fungal species had 42ng of DNA added to the reaction for a total of 126ng DNA. In mock community KS + CA + T + P, each species had 31.3ng of DNA in the reaction. In mock community KS + CA + T + P + M, each s…
	KS + CA + T	KS + CA + T + P	KS + CA + T + P + M
K. slooffiae	19.66	17.48	17.61
C. albicans	34.59	28.81	28.64
Trichosporon	45.7	39.96	39.78
Pichia	0	0	0
Mucor	0	0	0
Saccharomycetales	0	12.36	12.08
Fusarium	0	0	0
Lichtheimia corymbifera	0	0	0.38
Hyphopichia burtonii	0.03	0	0
Rhizopus microsporus	0	0	0
Wallemia	0.02	0	0
Candida dubliniensis	0	0	0
Symbiotaphrina	0	0	0
Dipodascaceae	0	0.03	0.09
Clavispora	0	0	0
Ascomycota	0	1.33	1.4
Schizophyllum	0	0.02	0.03
	100	100	100
