# Supplementary material for: Porcine fungal mock community analyses: Implications for mycobiome investigations
Source: Front Cell Infect Microbiol. 2023 Feb 8;13:928353. doi: 10.3389/fcimb.2023.928353 (PMC9945231; doi:10.3389/fcimb.2023.928353)
Supplement: Supplementary file 1 [file DataSheet_1.zip › Supplementary Tables/Supplemental Table 6.xlsx]

## Sheet: Table S6
Table S6. Isolate ASV length and identification using UNITE (ITS1 and ITS2), Silva (18S), or NCBI nt (all) databases. ASVs identified with the UNITE and Silva databases were classified using a trained Naïve Bayes classifier in Qiime2. NCBI nt database identifications of ASVs were classified using BLAST and restricted to TYPE material.
ITS1
ASV	Phylum	Class	Order	Family	Genus	Species	ASV#	Length (bp)	Closest Blast Match (TYPE material)	Total	Query Coverage	E value	Percent Identity	Accession
b7bbd2a99d45a66d02b9d2f67f102efc	Ascomycota	Saccharomycetes	Saccharomycetales	Saccharomycetales fam Incertae sedis	Candida	Candida albicans	ASV.121	215	Candida albicans ATCC 18804	374	93	6e-101	100	HQ876043.1
7b4ece14da2e05641dd7758945c4f9c4	Ascomycota	Saccharomycetes	Saccharomycetales	Saccharomycetaceae	Kazachstania	Kazachstania slooffiae	ASV.075	395	Kazachstania slooffiae CBS 9733	723	98	0	100	NR_155234.1
b05790e4c42b618703b11a45c35c1a68	Ascomycota	Saccharomycetes	Saccharomycetales	Saccharomycetaceae	Kazachstania	Kazachstania slooffiae	ASV.113	394	Kazachstania slooffiae CBS 9733	682	98	0	98.21	NR_155234.1
c5c6f89260c95817e7f1622da69bf6bc	Ascomycota	Saccharomycetes	Saccharomycetales	Saccharomycetaceae	Kazachstania	Kazachstania slooffiae	ASV.131	394	Kazachstania slooffiae CBS 9733	710	98	0	99.49	NR_155234.1
c845675494f1eedd9179f6df989c09b4	Mucoromycota	Mucoromycetes	Mucorales	Lichtheimiaceae	Lichtheimia	Lichtheimia corymbifera	ASV.133	345	Lichtheimia corymbifera CBS 429.75	577	95	8e-162	98.48	NR_111413.1
ed2b921bfafb3651cde0d5f9ea54f93d	Mucoromycota	Mucoromycetes	Mucorales	Lichtheimiaceae	Lichtheimia	Lichtheimia corymbifera	ASV.153	345	Lichtheimia corymbifera CBS 429.75	571	95	4e-160	98.18	NR_111413.1
667b3433b02f1113d15dc55a6d6053d4	Ascomycota	Saccharomycetes	Saccharomycetales	unclassified	unclassified	unclassified	ASV.052	154	Pichia fermentens strain CBS 187	285	100	2e-74	100	MK394169.1
11a5217e32c11102e7eddaad0b6f70a3	Ascomycota	Saccharomycetes	Saccharomycetales	unclassified	unclassified	unclassified	ASV.013	154	Pichia fermentens strain CBS 187	279	100	9e-73	99.35	MK394169.1
8f584a700dd4a39cda2b0de37c13f648	Basidiomycota	Tremellomycetes	Trichosporonales	Trichosporonaceae	Trichosporon	Trichosporon asahii	ASV.090	199	Trichosporon faecale CBS:4828	368	100	3e-99	100	KY105736.1
ITS2
ASV	Phylum	Class	Order	Family	Genus	Species	ASV#	Length (bp)	Closest Blast Match (TYPE material)	Total	Query Coverage	E value	Percent Identity	Accession
0229a5c7f887dad960b40a0505cf9776	Ascomycota	Saccharomycetes	Saccharomycetales	Saccharomycetales fam Incertae sedis	Candida	Candida albicans	ASV.005	298	Candida albicans (ATCC 18804/NRRL Y-12983/CBS 562)	551	100	4e-154	100	various
98f9566b13e8035dfb1c304f89d02ba1	Ascomycota	Saccharomycetes	Saccharomycetales	Saccharomycetaceae	Kazachstania	Kazachstania slooffiae	ASV.199	390	Kazachstania slooffiae CBS 9733	715	100	0	99.74	NR_155234.1
bf8de32cde0b1d8251e4d17308514ca9	Ascomycota	Saccharomycetes	Saccharomycetales	Saccharomycetaceae	Kazachstania	Kazachstania slooffiae	ASV.248	390	Kazachstania slooffiae CBS 9733	721	100	0	100	NR_155234.1
69ef42da365979d78e401608598b97dc	Mucoromycota	Mucoromycetes	Mucorales	Lichtheimiaceae	Lichtheimia	Lichtheimia corymbifera	ASV.131	399	Lichtheimia corymbifera CBS 429.75	713	100	0	99	NR_111413.1
84ef1eeb536f27ca31ab884ae391471e	Mucoromycota	Mucoromycetes	Mucorales	Lichtheimiaceae	Lichtheimia	Lichtheimia corymbifera	ASV.166	399	Lichtheimia corymbifera CBS 429.75	725	100	0	99.5	NR_111413.1
27e81316f78618bdfb65a3c98149e801	Ascomycota	unclassified	unclassified	unclassified	unclassified	unclassified	ASV.052	266	Pichia fermentans (CBS 187/ATCC 10651)	459	100	2e-126	97.75	various
73255e567e04277551d70e9f247abe32	Ascomycota	Saccharomycetes	Saccharomycetales	unclassified	unclassified	unclassified	ASV.144	266	Pichia fermentans (CBS 187/ATCC 10651)	486	100	1e-134	99.63	various
90ec79fddcccbd2a7512a1863b43ab59	Ascomycota	Saccharomycetes	Saccharomycetales	unclassified	unclassified	unclassified	ASV.184	267	Pichia fermentans (CBS 187/ATCC 10651)	472	100	3e-130	98.5	various
da62819d6890d9f8f02989879c08ea5d	Ascomycota	Saccharomycetes	Saccharomycetales	unclassified	unclassified	unclassified	ASV.280	266	Pichia fermentans (CBS 187/ATCC 10651)	464	100	5e-128	98.13	various
d59d06c24e6d244096c73915fa40062d	Basidiomycota	Tremellomycetes	Trichosporonales	Trichosporonaceae	Trichosporon	Trichosporon asahii	ASV.271	318	Trichosporon asahii CBS 2479	582	100	1e-163	99.69	KY105709.1
18S
ASV	Phylum	Class	Order	Family	Genus	Species	ASV#	Length (bp)	Closest Blast Match (TYPE material)	Total	Query Coverage	E value	Percent Identity	Accession
65ef9df64e3735e688ebfd8fb311115c	Ascomycota	Saccharomycetes	Saccharomycetales	Debaryomycetaceae	Candida-Lodderomyces clade	Candida albicans	ASV.037	315	Candida albicans (CBS 562/ATCC 18804/CBS 562/WM2)	582	100	1e-163	100	various
4adfcc65d6ca6ef9f309dd2d85a28312	Ascomycota	Saccharomycetes	Saccharomycetales	Saccharomycetaceae	Kazachstania	Kazachstania telluris	ASV.028	314	Kazachstania telluris NRLL-YB-4302	575	100	2e-161	99.68	NG_063241.1
5738ddf245d63adb0471bc63ececa939	Mucoromycota	Incertae Sedis	Mucorales	Lichtheimiaceae	Lichtheimia	Lichtheimia corymbifera	ASV.031	335	Lichtheimia/Absidia blakesleeana	560	100	7e-157	96.74	various
9861592175116fb52377582d1c27f5f2	Ascomycota	Saccharomycetes	Saccharomycetales	Pichiaceae	Pichia	unclassified	ASV.054	312	Pichia fermentans (NRRL Y-1619/ATCC 10651)	577	100	7e-162	100	various
44647b50acd8165b835ef7b6cb3f2324	Basidiomycota	Tremellomycetes	Trichosporonales	Trichosporonaceae	unclassified	unclassified	ASV.025	315	Trichosporon/Pascua/Cryptococcus/Apiotrichum	582	100	1e-163	100	various
