# Supplementary material for: Porcine fungal mock community analyses: Implications for mycobiome investigations
Source: Front Cell Infect Microbiol. 2023 Feb 8;13:928353. doi: 10.3389/fcimb.2023.928353 (PMC9945231; doi:10.3389/fcimb.2023.928353)
Supplement: Supplementary file 1 [file DataSheet_1.zip › Supplementary Tables/Supplemental Table 7.xlsx]

## Sheet: Table S7
Table S7. Commercial ASV relative abundances and identification using the UNITE (ITS1 and ITS2) or Silva (18S) databases. ASVs identified with the UNITE and Silva databases were classified using a trained Naïve Bayes classifier in Qiime2. Bold text indicates commercial ASVs correctly identified to genus species level with UNITE or Silva database classification.
ITS1
Commercial Mix Composition	Closest Taxon Match	Comm1 (%)	Comm2 (%)
Aspergillus fumigatus (10%)	Aspergillus unclassified	1.33	1.24
Cryptococcus neoformans var. grubli (10%)	Cryptococcus neoformans	25.28	25.92
Trichophyton interdigitale (10%)	Trichophyton mentagrophytes	2.14	2.24
Penicillium chrysogenum (10%)	Penicillium glandicola	0.96	1.238
Fusarium keratoplasticum (10%)	Fusarium solani	13.63	15.58
Candida albicans (10%)	Candida albicans	15.28	14.74
Candida glabrata (10%)	NA	NA	NA
Malassezia globosa (10%)	Malassezia globosa	6.66	5.55
Saccharomyces cerevisiae (10%)	Saccharomyces unclassified	2.41	1.8
Cutaneotrichosproron dermatis (10%)	Cutaneotrichosporon unclassified	31.52	31.2
ITS2
Commercial Mix Composition	Closest Taxon Match	Comm1 (%)	Comm2 (%)
Aspergillus fumigatus (10%)	Aspergillus unclassified	2.78	2.84
Cryptococcus neoformans var. grubli (10%)	Cryptococcus neoformans	16.97	16.79
Trichophyton interdigitale (10%)	Trichophyton mentagrophytes	2.96	3.38
Penicillium chrysogenum (10%)	Penicillium unclassified	4.25	3.96
Fusarium keratoplasticum (10%)	Fusarium solani	19.63	20.27
Candida albicans (10%)	Candida albicans	11.92	11.65
Candida glabrata (10%)	Candida glabrata	6.3	6.23
Malassezia globosa (10%)	Malassezia globosa	0.86	1.27
Saccharomyces cerevisiae (10%)	Saccharomyces cervisiae	10.94	11.01
Cutaneotrichosproron dermatis (10%)	Cutaneotrichosporon dermatis	23.36	22.07
18S
Commercial Mix Composition	Closest Taxon Match	Comm1 (%)	Comm2 (%)
Aspergillus fumigatus (10%)	Aspergillus unclassified	2.46	1.88
Cryptococcus neoformans var. grubli (10%)	Cryptococcus neoformans	13.14	14.7
Trichophyton interdigitale (10%)	Arthrodermataceae unclassified	2.9	2.29
Penicillium chrysogenum (10%)	Penicillium unclassified	3.18	2.27
Fusarium keratoplasticum (10%)	Hypocreales unclassified	22.44	21.29
Candida albicans (10%)	Candida albicans	9.19	9.79
Candida glabrata (10%)	Saccharomycetales unclassified	4.7	3.38
Malassezia globosa (10%)	Malassezia unclassified	3.73	4.11
Saccharomyces cerevisiae (10%)	Saccharomyces unclassified	20.79	21.29
Cutaneotrichosproron dermatis (10%)	Cutaneotrichosporon unclassified	17.01	18.42
