# Supplementary material for: Porcine fungal mock community analyses: Implications for mycobiome investigations
Source: Front Cell Infect Microbiol. 2023 Feb 8;13:928353. doi: 10.3389/fcimb.2023.928353 (PMC9945231; doi:10.3389/fcimb.2023.928353)
Supplement: Supplementary file 1 [file DataSheet_1.zip › Supplementary Tables/Supplemental Table 8.xlsx]

## Sheet: Table S8
Table S8. Simple Community Sequencing.
	KS + CA	KS + T	KS + P	KS + M
K. slooffiae	33.82	31.61	61.24	87.39
C. albicans	65.8	0.06	0	0.1
Trichosporon	0.21	67.99	0.19	0.28
Pichia	0	0	0	0
Mucor	0	0	0	0
Saccharomycetales	0	0.3	34.62	0.08
Fusarium	0	0.02	0	0.13
Lichtheimia corymbifera	0.03	0	0	11.97
Hyphopichia burtonii	0.02	0	0	0.01
Rhizopus microsporus	0	0	0	0.01
Wallemia canadensis	0.21	0	0	0
Candida dubliniensis	0	0	0	0
Symbiotaphrina	0	0.01	0.01	0.02
Dipodascaceae	0	0.01	0	0
Vishniacozyma	0	0.01	0	0
Ascomycota	0	0	3.94	0
Schizophyllum	0	0	0	0.02
	100	100	100	100
