# Supplementary material for: Porcine fungal mock community analyses: Implications for mycobiome investigations
Source: Front Cell Infect Microbiol. 2023 Feb 8;13:928353. doi: 10.3389/fcimb.2023.928353 (PMC9945231; doi:10.3389/fcimb.2023.928353)
Supplement: Supplementary file 1 [file DataSheet_1.zip › Supplementary Tables/Supplemental Table 9.xlsx]

## Sheet: Table S9
K. slooffiae								P. fermentans
Gene or Region	Primer Name	Primer Sequence	Tm	Product Size				Gene or Region	Primer Name	Primer Sequence	Tm	Product Size
actin	KSact2-F	GTTCCCAGGTATCGCTGAAA	60.07	116 bp				actin	PFact-F	CACCCATCTGTTCTCGGTTT	59.97	118 bp
	KSact2-R	AACCACCGATCCAGACAGAG	60.11						PFact-R	CACCGGACATGACGATGTTA	60.39
18S	KS-18S-F	TAGGCCGAGAGGTCTTGGTA	59.83	137 bp				18S	PF-18S-F	AGAGGCCTGGGTAATCTCGT	60.1	119 bp
	KS-18S-R	GTACAAAGGGCAGGGACGTA	59.99						PF-18S-R	AGGGACGTAATCAACGCAAG	60.13
ITS1	KS-ITS1-F	AGTGCGTATACTGCGGGAAG	60.29	141 bp				ITS1	PF-ITS1-F	GCGGAAGGATCATTACTGTGA	60.09	129 bp
	KS-ITS1-R	ACTCGTGCACCCAGAAAAAC	60.16						PF-ITS1-R	CGATGCGAGAACCAAGAGAT	60.36
ITS2	KS-ITS2-F	ATCCTGCTACGCAAAGGAGA	59.98	141 bp				ITS2	PF-ITS2-F	GCGAAATGCGATACCTAGTG	58.41	114 bp
	KS-ITS2-R	ACTCTTCGCCACTGCTGTCT	60.21						PF-ITS2-R	GAAGGAAACGACGCTCAGAC	60
C. albicans								L. corymbifera
Gene or Region	Primer Name	Primer Sequence	Tm	Product Size				Gene or Region	Primer Name	Primer Sequence	Tm	Product Size
actin	CAact-F	AGGTTTGGAAGCTGCTGGTA	59.88	130 bp				actin	LCact-F	GCCGTCTTGTCTCTTTACGC	60.02	117 bp
	CAact-R	AGCAATACCTGGGAACATGG	59.81						LCact-R	CAAGATAGCGTGGGGAAGAG	59.83
18S	CA-18S-F	CGATGGAAGTTTGAGGCAAT	60.07	134 bp				18S	LC-18S-F	TGGCTGACAAGTCTGGGTAA	59.29	136 bp
	CA-18S-R	CACGACGGAGTTTCACAAGA	59.87						LC-18S-R	GTACAAAGGGCAGGGACGTA	59.99
ITS1	CA-ITS1-F	GCCGCCAGAGGTCTAAACT	59.44	108 bp				ITS1	LC-ITS1-F	GTCGTAACAAGGTTTCCGTAGG	59.93	139 bp
	CA-ITS1-R	ATCGATGCGAGAACCAAGAG	60.36						LC-ITS1-R	GTCAACCAAGGTGACCCAAC	60.26
ITS2	CA-ITS2-F	GATGAAGAACGCAGCGAAAT	60.36	125 bp				ITS2	LC-ITS2-F	CGCTTTAAGAGCAGCTTGGT	59.79	150 bp
	CA-ITS2-R	AGAAACGACGCTCAAACAGG	60.43						LC-ITS2-R	CGGGTGGTCTCAGTTGATTT	59.97
T. asahii								ITS2 alternate		TTGAGTTGGAACTGGGCTTC	60.23	108 bp
Gene or Region	Primer Name	Primer Sequence	Tm	Product Size						GCGCTCTAAAGTTTCCATCC	58.93
actin	TAact-F	CTCCAAGCTCGAGAAGTCGT	59.75	116 bp
	TAact-R	CAGCCTCAAGACCAAGGAAC	59.84
18S	TA-18S-F	GGCTGGTCGTCGACTTCTTA	60.4	124 bp
	TA-18S-R	CGCTGGCTCAGTCAGTGTAG	59.79
ITS1	TA-ITS1-F	CCTGCGGAAGGATCATTAGT	59.15	123 bp
	TA-ITS1-R	CGACGTTCATTACACATTGTTTG	60.32
ITS2	TA-ITS2-F	GCTTGCGCTCTCTGGTATTC	60.13	121 bp
	TA-ITS2-R	CTTTTAAGGCGAGCGATCAG	60.11

## Sheet: Pichia Melt Curve
	Standard Curve
																		Well	Fluor	Target	Content	Sample	Cq	Cq Mean	Cq Std. Dev
ACTIN	DNA ng	Log DNA	Ct	Ct average														A01	SYBR	Actin	Unkn-01	1.56 ng	21.42	21.34	0.092
	0																	A02	SYBR	Actin	Unkn-01	1.56 ng	21.36	21.34	0.092
	0																	A03	SYBR	Actin	Unkn-01	1.56 ng	21.24	21.34	0.092
	0																	A04	SYBR	Actin	Unkn-02	3.13 ng	20.18	20.23	0.045
	1.56	0.193125	21.42	21.3433														A05	SYBR	Actin	Unkn-02	3.13 ng	20.26	20.23	0.045
	1.56	0.193125	21.36															A06	SYBR	Actin	Unkn-02	3.13 ng	20.26	20.23	0.045
	1.56	0.193125	21.25															A07	SYBR	Actin	Unkn-03	6.25 ng	19.18	19.2	0.033
	3.13	0.495544	20.18	20.2333														A08	SYBR	Actin	Unkn-03	6.25 ng	19.19	19.2	0.033
	3.13	0.495544	20.26															A09	SYBR	Actin	Unkn-03	6.25 ng	19.24	19.2	0.033
	3.13	0.495544	20.26															A10	SYBR	Actin	Unkn-04	12.5 ng	18.21	18.28	0.097
	6.25	0.79588	19.18	19.2033														A11	SYBR	Actin	Unkn-04	12.5 ng	18.24	18.28	0.097
	6.25	0.79588	19.19															A12	SYBR	Actin	Unkn-04	12.5 ng	18.39	18.28	0.097
	6.25	0.79588	19.24															B01	SYBR	18S	Unkn-07	1.56 ng	15.57	15.41	0.141
	12.5	1.09691	18.21	18.28														B02	SYBR	18S	Unkn-07	1.56 ng	15.35	15.41	0.141
	12.5	1.09691	18.24															B03	SYBR	18S	Unkn-07	1.56 ng	15.3	15.41	0.141
	12.5	1.09691	18.39															B04	SYBR	18S	Unkn-08	3.13 ng	14.3	14.41	0.097
	25	1.39794	17.38	17.2833														B05	SYBR	18S	Unkn-08	3.13 ng	14.45	14.41	0.097
	25	1.39794	17.27															B06	SYBR	18S	Unkn-08	3.13 ng	14.48	14.41	0.097
	25	1.39794	17.2															B07	SYBR	18S	Unkn-09	6.25 ng	13.31	13.26	0.071
																		B08	SYBR	18S	Unkn-09	6.25 ng	13.29	13.26	0.071
																		B09	SYBR	18S	Unkn-09	6.25 ng	13.18	13.26	0.071
18S	DNA ng	Log DNA	Ct	Ct average														B10	SYBR	18S	Unkn-10	12.5 ng	11.85	12.06	0.207
	0																	B11	SYBR	18S	Unkn-10	12.5 ng	12.07	12.06	0.207
	0																	B12	SYBR	18S	Unkn-10	12.5 ng	12.26	12.06	0.207
	0																	C01	SYBR	ITS-1	Unkn-13	1.56 ng	15.75	15.52	0.226
	1.56	0.193125	15.57	15.4067														C02	SYBR	ITS-1	Unkn-13	1.56 ng	15.49	15.52	0.226
	1.56	0.193125	15.35															C03	SYBR	ITS-1	Unkn-13	1.56 ng	15.3	15.52	0.226
	1.56	0.193125	15.3															C04	SYBR	ITS-1	Unkn-14	3.13 ng	14.15	14.24	0.076
	3.13	0.495544	14.3	14.41														C05	SYBR	ITS-1	Unkn-14	3.13 ng	14.25	14.24	0.076
	3.13	0.495544	14.45															C06	SYBR	ITS-1	Unkn-14	3.13 ng	14.3	14.24	0.076
	3.13	0.495544	14.48															C07	SYBR		Unkn-15	6.25 ng	13.36	13.27	0.079
	6.25	0.79588	13.31	13.26														C08	SYBR		Unkn-15	6.25 ng	13.21	13.27	0.079
	6.25	0.79588	13.29															C09	SYBR		Unkn-15	6.25 ng	13.24	13.27	0.079
	6.25	0.79588	13.18															C10	SYBR		Unkn-16	12.5 ng	11.79	12	0.237
	12.5	1.09691	11.85	12.06														C11	SYBR		Unkn-16	12.5 ng	11.95	12	0.237
	12.5	1.09691	12.07															C12	SYBR		Unkn-16	12.5 ng	12.25	12	0.237
	12.5	1.09691	12.26															D01	SYBR	ITS-2	Unkn-19	1.56 ng	16.32	15.9	0.422
	25	1.39794	11.72	11.5333														D02	SYBR	ITS-2	Unkn-19	1.56 ng	15.9	15.9	0.422
	25	1.39794	11.51															D03	SYBR	ITS-2	Unkn-19	1.56 ng	15.48	15.9	0.422
	25	1.39794	11.37															D04	SYBR	ITS-2	Unkn-20	3.13 ng	14.29	14.39	0.083
																		D05	SYBR	ITS-2	Unkn-20	3.13 ng	14.43	14.39	0.083
																		D06	SYBR	ITS-2	Unkn-20	3.13 ng	14.44	14.39	0.083
ITS1	DNA ng	Log DNA	Ct	Ct average														D07	SYBR	ITS-2	Unkn-21	6.25 ng	13.3	13.17	0.213
	0																	D08	SYBR	ITS-2	Unkn-21	6.25 ng	13.29	13.17	0.213
	0																	D09	SYBR	ITS-2	Unkn-21	6.25 ng	12.93	13.17	0.213
	0																	D10	SYBR	ITS-2	Unkn-22	12.5 ng	12.1	12.46	0.481
	1.56	0.193125	15.75	15.5133														D11	SYBR	ITS-2	Unkn-22	12.5 ng	12.27	12.46	0.481
	1.56	0.193125	15.49															D12	SYBR	ITS-2	Unkn-22	12.5 ng	13	12.46	0.481
	1.56	0.193125	15.3															E01	SYBR	Actin	Unkn-05	25.0 ng	17.38	17.28	0.088
	3.13	0.495544	14.15	14.2333														E02	SYBR	Actin	Unkn-05	25.0 ng	17.27	17.28	0.088
	3.13	0.495544	14.25															E03	SYBR	Actin	Unkn-05	25.0 ng	17.2	17.28	0.088
	3.13	0.495544	14.3															E04	SYBR	Actin	Unkn-06	0 ng		0	0
	6.25	0.79588	13.36	13.27														E05	SYBR	Actin	Unkn-06	0 ng		0	0
	6.25	0.79588	13.21															E06	SYBR	Actin	Unkn-06	0 ng		0	0
	6.25	0.79588	13.24															F01	SYBR	18S	Unkn-11	25.0 ng	11.72	11.53	0.175
	12.5	1.09691	11.79	11.9967														F02	SYBR	18S	Unkn-11	25.0 ng	11.51	11.53	0.175
	12.5	1.09691	11.95															F03	SYBR	18S	Unkn-11	25.0 ng	11.37	11.53	0.175
	12.5	1.09691	12.25															F04	SYBR	18S	Unkn-12	0 ng		0	0
	25	1.39794	11.82	11.6133														F05	SYBR	18S	Unkn-12	0 ng		0	0
	25	1.39794	11.53															F06	SYBR	18S	Unkn-12	0 ng		0	0
	25	1.39794	11.49															G01	SYBR	ITS-1	Unkn-17	25.0 ng	11.82	11.61	0.184
																		G02	SYBR	ITS-1	Unkn-17	25.0 ng	11.53	11.61	0.184
																		G03	SYBR	ITS-1	Unkn-17	25.0 ng	11.49	11.61	0.184
ITS2	DNA ng	Log DNA	Ct	Ct average														G04	SYBR	ITS-1	Unkn-18	0 ng		0	0
	0																	G05	SYBR	ITS-1	Unkn-18	0 ng		0	0
	0																	G06	SYBR	ITS-1	Unkn-18	0 ng		0	0
	0																	H01	SYBR	ITS-2	Unkn-23	25.0 ng	12.61	12.34	0.257
	1.56	0.193125	16.32	15.9														H02	SYBR	ITS-2	Unkn-23	25.0 ng	12.29	12.34	0.257
	1.56	0.193125	15.9															H03	SYBR	ITS-2	Unkn-23	25.0 ng	12.1	12.34	0.257
	1.56	0.193125	15.48															H04	SYBR	ITS-2	Unkn-24	0 ng		0	0
	3.13	0.495544	14.29	14.3867														H05	SYBR	ITS-2	Unkn-24	0 ng		0	0
	3.13	0.495544	14.43															H06	SYBR	ITS-2	Unkn-24	0 ng		0	0
	3.13	0.495544	14.44
	6.25	0.79588	13.3	13.1733
	6.25	0.79588	13.29
	6.25	0.79588	12.93
	12.5	1.09691	12.1	12.4567
	12.5	1.09691	12.27
	12.5	1.09691	13
	25	1.39794	12.61	12.3333
	25	1.39794	12.29
	25	1.39794	12.1

## Sheet: Kazachstania Melt Curve
	Standard Curve																	Well	Fluor	Target	Content	Sample	Cq	Cq Mean	Cq Std. Dev
																		A01	SYBR	Actin	Unkn-01	1.56 ng	20.82	20.77	0.06
ACTIN	DNA ng	Log DNA	Ct	Ct average														A02	SYBR	Actin	Unkn-01	1.56 ng	20.8	20.77	0.06
	0																	A03	SYBR	Actin	Unkn-01	1.56 ng	20.71	20.77	0.06
	0																	A04	SYBR	Actin	Unkn-02	3.13 ng	19.44	19.55	0.128
	0																	A05	SYBR	Actin	Unkn-02	3.13 ng	19.69	19.55	0.128
	1.56	0.193125	20.82	20.7767														A06	SYBR	Actin	Unkn-02	3.13 ng	19.52	19.55	0.128
	1.56	0.193125	20.8															A07	SYBR	Actin	Unkn-03	6.25 ng	18.55	18.58	0.047
	1.56	0.193125	20.71															A08	SYBR	Actin	Unkn-03	6.25 ng	18.57	18.58	0.047
	3.13	0.495544	19.44	19.55														A09	SYBR	Actin	Unkn-03	6.25 ng	18.64	18.58	0.047
	3.13	0.495544	19.69															A10	SYBR	Actin	Unkn-04	12.5 ng	17.55	17.66	0.137
	3.13	0.495544	19.52															A11	SYBR	Actin	Unkn-04	12.5 ng	17.6	17.66	0.137
	6.25	0.79588	18.55	18.5867														A12	SYBR	Actin	Unkn-04	12.5 ng	17.81	17.66	0.137
	6.25	0.79588	18.57															B01	SYBR	18S	Unkn-07	1.56 ng	14.42	14.41	0.036
	6.25	0.79588	18.64															B02	SYBR	18S	Unkn-07	1.56 ng	14.37	14.41	0.036
	12.5	1.09691	17.55	17.6533														B03	SYBR	18S	Unkn-07	1.56 ng	14.43	14.41	0.036
	12.5	1.09691	17.6															B04	SYBR	18S	Unkn-08	3.13 ng	13.37	13.35	0.018
	12.5	1.09691	17.81															B05	SYBR	18S	Unkn-08	3.13 ng	13.36	13.35	0.018
	25	1.39794	16.61	16.5433														B06	SYBR	18S	Unkn-08	3.13 ng	13.33	13.35	0.018
	25	1.39794	16.54															B07	SYBR	18S	Unkn-09	6.25 ng	12.05	12.09	0.036
	25	1.39794	16.48															B08	SYBR	18S	Unkn-09	6.25 ng	12.1	12.09	0.036
																		B09	SYBR	18S	Unkn-09	6.25 ng	12.12	12.09	0.036
																		B10	SYBR	18S	Unkn-10	12.5 ng	11.08	11.17	0.112
18S	DNA ng	Log DNA	Ct	Ct average														B11	SYBR	18S	Unkn-10	12.5 ng	11.13	11.17	0.112
	0																	B12	SYBR	18S	Unkn-10	12.5 ng	11.3	11.17	0.112
	0																	C01	SYBR	ITS-1	Unkn-13	1.56 ng	14.43	14.34	0.073
	0																	C02	SYBR	ITS-1	Unkn-13	1.56 ng	14.29	14.34	0.073
	1.56	0.193125	14.42	14.4067														C03	SYBR	ITS-1	Unkn-13	1.56 ng	14.31	14.34	0.073
	1.56	0.193125	14.37															C04	SYBR	ITS-1	Unkn-14	3.13 ng	13.14	13.19	0.062
	1.56	0.193125	14.43															C05	SYBR	ITS-1	Unkn-14	3.13 ng	13.18	13.19	0.062
	3.13	0.495544	13.37	13.3533														C06	SYBR	ITS-1	Unkn-14	3.13 ng	13.26	13.19	0.062
	3.13	0.495544	13.36															C07	SYBR	ITS-1	Unkn-15	6.25 ng	12	12.01	0.042
	3.13	0.495544	13.33															C08	SYBR	ITS-1	Unkn-15	6.25 ng	11.97	12.01	0.042
	6.25	0.79588	12.05	12.09														C09	SYBR	ITS-1	Unkn-15	6.25 ng	12.05	12.01	0.042
	6.25	0.79588	12.1															C10	SYBR	ITS-1	Unkn-16	12.5 ng	11	11.1	0.098
	6.25	0.79588	12.12															C11	SYBR	ITS-1	Unkn-16	12.5 ng	11.11	11.1	0.098
	12.5	1.09691	11.08	11.17														C12	SYBR	ITS-1	Unkn-16	12.5 ng	11.19	11.1	0.098
	12.5	1.09691	11.13															D01	SYBR	ITS-2	Unkn-19	1.56 ng	14.41	14.33	0.074
	12.5	1.09691	11.3															D02	SYBR	ITS-2	Unkn-19	1.56 ng	14.31	14.33	0.074
	25	1.39794	10.29	10.2033														D03	SYBR	ITS-2	Unkn-19	1.56 ng	14.26	14.33	0.074
	25	1.39794	10.14															D04	SYBR	ITS-2	Unkn-20	3.13 ng	13.22	13.24	0.025
	25	1.39794	10.18															D05	SYBR	ITS-2	Unkn-20	3.13 ng	13.27	13.24	0.025
																		D06	SYBR	ITS-2	Unkn-20	3.13 ng	13.23	13.24	0.025
																		D07	SYBR	ITS-2	Unkn-21	6.25 ng	11.88	11.96	0.072
ITS1	DNA ng	Log DNA	Ct	Ct average														D08	SYBR	ITS-2	Unkn-21	6.25 ng	12.02	11.96	0.072
	0																	D09	SYBR	ITS-2	Unkn-21	6.25 ng	11.99	11.96	0.072
	0																	D10	SYBR	ITS-2	Unkn-22	12.5 ng	11.04	11.17	0.174
	0																	D11	SYBR	ITS-2	Unkn-22	12.5 ng	11.11	11.17	0.174
	1.56	0.193125	14.43	14.3433														D12	SYBR	ITS-2	Unkn-22	12.5 ng	11.37	11.17	0.174
	1.56	0.193125	14.29															E01	SYBR	Actin	Unkn-05	25.0 ng	16.61	16.54	0.067
	1.56	0.193125	14.31															E02	SYBR	Actin	Unkn-05	25.0 ng	16.54	16.54	0.067
	3.13	0.495544	13.14	13.1933														E03	SYBR	Actin	Unkn-05	25.0 ng	16.48	16.54	0.067
	3.13	0.495544	13.18															E04	SYBR	Actin	Unkn-06	0 ng		0	0
	3.13	0.495544	13.26															E05	SYBR	Actin	Unkn-06	0 ng		0	0
	6.25	0.79588	12	12.0067														E06	SYBR	Actin	Unkn-06	0 ng		0	0
	6.25	0.79588	11.97															F01	SYBR	18S	Unkn-11	25.0 ng	10.29	10.21	0.074
	6.25	0.79588	12.05															F02	SYBR	18S	Unkn-11	25.0 ng	10.14	10.21	0.074
	12.5	1.09691	11	11.1														F03	SYBR	18S	Unkn-11	25.0 ng	10.18	10.21	0.074
	12.5	1.09691	11.11															F04	SYBR	18S	Unkn-12	0 ng		0	0
	12.5	1.09691	11.19															F05	SYBR	18S	Unkn-12	0 ng		0	0
	25	1.39794	10.35	10.2														F06	SYBR	18S	Unkn-12	0 ng		0	0
	25	1.39794	10.11															G01	SYBR	ITS-1	Unkn-17	25.0 ng	10.35	10.2	0.131
	25	1.39794	10.14															G02	SYBR	ITS-1	Unkn-17	25.0 ng	10.11	10.2	0.131
																		G03	SYBR	ITS-1	Unkn-17	25.0 ng	10.14	10.2	0.131
																		G04	SYBR	ITS-1	Unkn-18	0 ng		0	0
ITS2	DNA ng	Log DNA	Ct	Ct average														G05	SYBR	ITS-1	Unkn-18	0 ng		0	0
	0																	G06	SYBR	ITS-1	Unkn-18	0 ng		0	0
	0		37.94															H01	SYBR	ITS-2	Unkn-23	25.0 ng	10.45	10.38	0.065
	0		37.93															H02	SYBR	ITS-2	Unkn-23	25.0 ng	10.36	10.38	0.065
	1.56	0.193125	14.41	14.3267														H03	SYBR	ITS-2	Unkn-23	25.0 ng	10.33	10.38	0.065
	1.56	0.193125	14.31															H04	SYBR	ITS-2	Unkn-24	0 ng	37.94	37.93	0.003
	1.56	0.193125	14.26															H05	SYBR	ITS-2	Unkn-24	0 ng	37.93	37.93	0.003
	3.13	0.495544	13.22	13.24														H06	SYBR	ITS-2	Unkn-24	0 ng		0	0
	3.13	0.495544	13.27
	3.13	0.495544	13.23
	6.25	0.79588	11.88	11.9633
	6.25	0.79588	12.02
	6.25	0.79588	11.99
	12.5	1.09691	11.04	11.1733
	12.5	1.09691	11.11
	12.5	1.09691	11.37
	25	1.39794	10.45	10.38
	25	1.39794	10.36
	25	1.39794	10.33

## Sheet: Candida Melt Curve
	Standard Curve																	Well	Fluor	Target	Content	Sample	Cq	Cq Mean	Cq Std. Dev
																		A01	SYBR	Actin	Unkn-01	1.56 ng	21.29	21.24	0.059
ACTIN	DNA ng	Log DNA	Ct	Ct average														A02	SYBR	Actin	Unkn-01	1.56 ng	21.25	21.24	0.059
	0																	A03	SYBR	Actin	Unkn-01	1.56 ng	21.17	21.24	0.059
	0																	A04	SYBR	Actin	Unkn-02	3.13 ng	20.03	20.11	0.083
	0																	A05	SYBR	Actin	Unkn-02	3.13 ng	20.2	20.11	0.083
	1.56	0.193125	21.29	21.2367														A06	SYBR	Actin	Unkn-02	3.13 ng	20.11	20.11	0.083
	1.56	0.193125	21.25															A07	SYBR	Actin	Unkn-03	6.25 ng	19.51	19.52	0.062
	1.56	0.193125	21.17															A08	SYBR	Actin	Unkn-03	6.25 ng	19.47	19.52	0.062
	3.13	0.495544	20.03	20.1133														A09	SYBR	Actin	Unkn-03	6.25 ng	19.59	19.52	0.062
	3.13	0.495544	20.2															A10	SYBR	Actin	Unkn-04	12.5 ng	18.17	18.22	0.086
	3.13	0.495544	20.11															A11	SYBR	Actin	Unkn-04	12.5 ng	18.16	18.22	0.086
	6.25	0.79588	19.51	19.5233														A12	SYBR	Actin	Unkn-04	12.5 ng	18.32	18.22	0.086
	6.25	0.79588	19.47															B01	SYBR	18S	Unkn-07	1.56 ng	14.95	14.91	0.046
	6.25	0.79588	19.59															B02	SYBR	18S	Unkn-07	1.56 ng	14.86	14.91	0.046
	12.5	1.09691	18.17	18.2167														B03	SYBR	18S	Unkn-07	1.56 ng	14.92	14.91	0.046
	12.5	1.09691	18.16															B04	SYBR	18S	Unkn-08	3.13 ng	13.71	13.77	0.057
	12.5	1.09691	18.32															B05	SYBR	18S	Unkn-08	3.13 ng	13.82	13.77	0.057
	25	1.39794	17.28	17.2267														B06	SYBR	18S	Unkn-08	3.13 ng	13.8	13.77	0.057
	25	1.39794	17.23															B07	SYBR	18S	Unkn-09	6.25 ng	12.71	12.78	0.066
	25	1.39794	17.17															B08	SYBR	18S	Unkn-09	6.25 ng	12.77	12.78	0.066
																		B09	SYBR	18S	Unkn-09	6.25 ng	12.84	12.78	0.066
																		B10	SYBR	18S	Unkn-10	12.5 ng	11.46	11.6	0.174
18S	DNA ng	Log DNA	Ct	Ct average														B11	SYBR	18S	Unkn-10	12.5 ng	11.55	11.6	0.174
	0																	B12	SYBR	18S	Unkn-10	12.5 ng	11.8	11.6	0.174
	0																	C01	SYBR	ITS-1	Unkn-13	1.56 ng	15.07	15.04	0.028
	0		37.81															C02	SYBR	ITS-1	Unkn-13	1.56 ng	15.02	15.04	0.028
	1.56	0.193125	14.95	14.91														C03	SYBR	ITS-1	Unkn-13	1.56 ng	15.02	15.04	0.028
	1.56	0.193125	14.86															C04	SYBR	ITS-1	Unkn-14	3.13 ng	13.79	13.91	0.102
	1.56	0.193125	14.92															C05	SYBR	ITS-1	Unkn-14	3.13 ng	13.97	13.91	0.102
	3.13	0.495544	13.71	13.7767														C06	SYBR	ITS-1	Unkn-14	3.13 ng	13.97	13.91	0.102
	3.13	0.495544	13.82															C07	SYBR	ITS-1	Unkn-15	6.25 ng	12.91	12.95	0.073
	3.13	0.495544	13.8															C08	SYBR	ITS-1	Unkn-15	6.25 ng	12.91	12.95	0.073
	6.25	0.79588	12.71	12.7733														C09	SYBR	ITS-1	Unkn-15	6.25 ng	13.03	12.95	0.073
	6.25	0.79588	12.77															C10	SYBR	ITS-1	Unkn-16	12.5 ng	11.67	11.79	0.132
	6.25	0.79588	12.84															C11	SYBR	ITS-1	Unkn-16	12.5 ng	11.77	11.79	0.132
	12.5	1.09691	11.46	11.6033														C12	SYBR	ITS-1	Unkn-16	12.5 ng	11.93	11.79	0.132
	12.5	1.09691	11.55															D01	SYBR	ITS-2	Unkn-19	1.56 ng	14.89	14.85	0.079
	12.5	1.09691	11.8															D02	SYBR	ITS-2	Unkn-19	1.56 ng	14.89	14.85	0.079
	25	1.39794	10.92	10.88														D03	SYBR	ITS-2	Unkn-19	1.56 ng	14.75	14.85	0.079
	25	1.39794	10.85															D04	SYBR	ITS-2	Unkn-20	3.13 ng	13.71	13.76	0.047
	25	1.39794	10.87															D05	SYBR	ITS-2	Unkn-20	3.13 ng	13.81	13.76	0.047
																		D06	SYBR	ITS-2	Unkn-20	3.13 ng	13.76	13.76	0.047
																		D07	SYBR	ITS-2	Unkn-21	6.25 ng	12.45	12.59	0.181
ITS1	DNA ng	Log DNA	Ct	Ct average														D08	SYBR	ITS-2	Unkn-21	6.25 ng	12.53	12.59	0.181
	0																	D09	SYBR	ITS-2	Unkn-21	6.25 ng	12.79	12.59	0.181
	0																	D10	SYBR	ITS-2	Unkn-22	12.5 ng	11.51	11.65	0.225
	0																	D11	SYBR	ITS-2	Unkn-22	12.5 ng	11.53	11.65	0.225
	1.56	0.193125	15.07	15.0367														D12	SYBR	ITS-2	Unkn-22	12.5 ng	11.91	11.65	0.225
	1.56	0.193125	15.02															E01	SYBR	Actin	Unkn-05	25.0 ng	17.28	17.22	0.053
	1.56	0.193125	15.02															E02	SYBR	Actin	Unkn-05	25.0 ng	17.23	17.22	0.053
	3.13	0.495544	13.79	13.91														E03	SYBR	Actin	Unkn-05	25.0 ng	17.17	17.22	0.053
	3.13	0.495544	13.97															E04	SYBR	Actin	Unkn-06	0 ng		0	0
	3.13	0.495544	13.97															E05	SYBR	Actin	Unkn-06	0 ng		0	0
	6.25	0.79588	12.91	12.95														E06	SYBR	Actin	Unkn-06	0 ng		0	0
	6.25	0.79588	12.91															F01	SYBR	18S	Unkn-11	25.0 ng	10.92	10.88	0.036
	6.25	0.79588	13.03															F02	SYBR	18S	Unkn-11	25.0 ng	10.85	10.88	0.036
	12.5	1.09691	11.67	11.79														F03	SYBR	18S	Unkn-11	25.0 ng	10.87	10.88	0.036
	12.5	1.09691	11.77															F04	SYBR	18S	Unkn-12	0 ng	37.81	37.81	0
	12.5	1.09691	11.93															F05	SYBR	18S	Unkn-12	0 ng		0	0
	25	1.39794	11.12	11.04														F06	SYBR	18S	Unkn-12	0 ng		0	0
	25	1.39794	11.01															G01	SYBR	ITS-1	Unkn-17	25.0 ng	11.12	11.04	0.071
	25	1.39794	10.99															G02	SYBR	ITS-1	Unkn-17	25.0 ng	11.01	11.04	0.071
																		G03	SYBR	ITS-1	Unkn-17	25.0 ng	10.99	11.04	0.071
																		G04	SYBR	ITS-1	Unkn-18	0 ng		0	0
ITS2	DNA ng	Log DNA	Ct	Ct average														G05	SYBR	ITS-1	Unkn-18	0 ng		0	0
	0																	G06	SYBR	ITS-1	Unkn-18	0 ng		0	0
	0																	H01	SYBR	ITS-2	Unkn-23	25.0 ng	11.1	11.05	0.047
	0		39.12															H02	SYBR	ITS-2	Unkn-23	25.0 ng	11.05	11.05	0.047
	1.56	0.193125	14.89	14.8433														H03	SYBR	ITS-2	Unkn-23	25.0 ng	11.01	11.05	0.047
	1.56	0.193125	14.89															H04	SYBR	ITS-2	Unkn-24	0 ng	39.12	39.12	0
	1.56	0.193125	14.75															H05	SYBR	ITS-2	Unkn-24	0 ng		0	0
	3.13	0.495544	13.71	13.76														H06	SYBR	ITS-2	Unkn-24	0 ng		0	0
	3.13	0.495544	13.81
	3.13	0.495544	13.76
	6.25	0.79588	12.45	12.59
	6.25	0.79588	12.53
	6.25	0.79588	12.79
	12.5	1.09691	11.51	11.65
	12.5	1.09691	11.53
	12.5	1.09691	11.91
	25	1.39794	11.1	11.0533
	25	1.39794	11.05
	25	1.39794	11.01

## Sheet: Lichtheimia Melt Curve
	Standard Curve
ACTIN	DNA ng	Log DNA	Ct	Ct average
	0		did not amplify
	0		37.38
	6.25	0.79588	20.3	20.21
	6.25	0.79588	20.12
	12.5	1.09691	19.06	19.045
	12.5	1.09691	19.03
	25	1.39794	18.12	18.045
	25	1.39794	17.97
	50	1.69897	17.12	17.105
	50	1.69897	17.09
18S	0		did not amplify
	0		did not amplify
	6.25	0.79588	13.1	13.185
	6.25	0.79588	13.27
	12.5	1.09691	12.01	11.985
	12.5	1.09691	11.96
	25	1.39794	10.94	10.885
	25	1.39794	10.83
	50	1.69897	9.83	9.815
	50	1.69897	9.8
ITS1	0		did not amplify
	0		did not amplify
	6.25	0.79588	14.03	13.855
	6.25	0.79588	13.68
	12.5	1.09691	12.36	12.44
	12.5	1.09691	12.52
	25	1.39794	11.19	11.205
	25	1.39794	11.22
	50	1.69897	10.23	10.225
	50	1.69897	10.22
ITS2	0		did not amplify
	0		did not amplify
	6.25	0.79588	12.81	12.82
	6.25	0.79588	12.83
	12.5	1.09691	11.66	11.655
	12.5	1.09691	11.65
	25	1.39794	10.63	10.56
	25	1.39794	10.49
	50	1.69897	9.35	9.345
	50	1.69897	9.34

## Sheet: Trichosporon Melt Curve
	Standard Curve																	Well	Fluor	Target	Content	Sample	Cq	Cq Mean	Cq Std. Dev
																		A01	SYBR	Actin	Unkn-01	1.56 ng	22.62	22.44	0.164
ACTIN	DNA ng	Log DNA	Ct	Ct average														A02	SYBR	Actin	Unkn-01	1.56 ng	22.41	22.44	0.164
	0																	A03	SYBR	Actin	Unkn-01	1.56 ng	22.3	22.44	0.164
	0																	A04	SYBR	Actin	Unkn-02	3.13 ng	21.17	21.31	0.132
	0																	A05	SYBR	Actin	Unkn-02	3.13 ng	21.43	21.31	0.132
	1.56	0.193125	22.62	22.4433														A06	SYBR	Actin	Unkn-02	3.13 ng	21.33	21.31	0.132
	1.56	0.193125	22.41															A07	SYBR	Actin	Unkn-03	6.25 ng	20.39	20.31	0.072
	1.56	0.193125	22.3															A08	SYBR	Actin	Unkn-03	6.25 ng	20.27	20.31	0.072
	3.13	0.495544	21.17	21.31														A09	SYBR	Actin	Unkn-03	6.25 ng	20.26	20.31	0.072
	3.13	0.495544	21.43															A10	SYBR	Actin	Unkn-04	12.5 ng	19.15	19.34	0.286
	3.13	0.495544	21.33															A11	SYBR	Actin	Unkn-04	12.5 ng	19.21	19.34	0.286
	6.25	0.79588	20.39	20.3067														A12	SYBR	Actin	Unkn-04	12.5 ng	19.67	19.34	0.286
	6.25	0.79588	20.27															B01	SYBR	18S	Unkn-07	1.56 ng	15.51	15.43	0.069
	6.25	0.79588	20.26															B02	SYBR	18S	Unkn-07	1.56 ng	15.39	15.43	0.069
	12.5	1.09691	19.15	19.3433														B03	SYBR	18S	Unkn-07	1.56 ng	15.4	15.43	0.069
	12.5	1.09691	19.21															B04	SYBR	18S	Unkn-08	3.13 ng	14.2	14.29	0.073
	12.5	1.09691	19.67															B05	SYBR	18S	Unkn-08	3.13 ng	14.33	14.29	0.073
	25	1.39794	18.62	18.4233														B06	SYBR	18S	Unkn-08	3.13 ng	14.32	14.29	0.073
	25	1.39794	18.41															B07	SYBR	18S	Unkn-09	6.25 ng	13.25	13.29	0.05
	25	1.39794	18.24															B08	SYBR	18S	Unkn-09	6.25 ng	13.29	13.29	0.05
																		B09	SYBR	18S	Unkn-09	6.25 ng	13.35	13.29	0.05
																		B10	SYBR	18S	Unkn-10	12.5 ng	12.02	12.1	0.089
18S	DNA ng	Log DNA	Ct	Ct average														B11	SYBR	18S	Unkn-10	12.5 ng	12.07	12.1	0.089
	0																	B12	SYBR	18S	Unkn-10	12.5 ng	12.2	12.1	0.089
	0																	C01	SYBR	ITS-1	Unkn-13	1.56 ng	15.36	15.26	0.086
	0		39.88															C02	SYBR	ITS-1	Unkn-13	1.56 ng	15.2	15.26	0.086
	1.56	0.193125	15.51	15.4333														C03	SYBR	ITS-1	Unkn-13	1.56 ng	15.22	15.26	0.086
	1.56	0.193125	15.39															C04	SYBR	ITS-1	Unkn-14	3.13 ng	14.06	14.12	0.052
	1.56	0.193125	15.4															C05	SYBR	ITS-1	Unkn-14	3.13 ng	14.15	14.12	0.052
	3.13	0.495544	14.2	14.2833														C06	SYBR	ITS-1	Unkn-14	3.13 ng	14.15	14.12	0.052
	3.13	0.495544	14.33															C07	SYBR	ITS-1	Unkn-15	6.25 ng	13.14	13.17	0.056
	3.13	0.495544	14.32															C08	SYBR	ITS-1	Unkn-15	6.25 ng	13.15	13.17	0.056
	6.25	0.79588	13.25	13.2967														C09	SYBR	ITS-1	Unkn-15	6.25 ng	13.24	13.17	0.056
	6.25	0.79588	13.29															C10	SYBR	ITS-1	Unkn-16	12.5 ng	11.88	12.01	0.112
	6.25	0.79588	13.35															C11	SYBR	ITS-1	Unkn-16	12.5 ng	12.06	12.01	0.112
	12.5	1.09691	12.02	12.0967														C12	SYBR	ITS-1	Unkn-16	12.5 ng	12.09	12.01	0.112
	12.5	1.09691	12.07															D01	SYBR	ITS-2	Unkn-19	1.56 ng	15.63	15.52	0.113
	12.5	1.09691	12.2															D02	SYBR	ITS-2	Unkn-19	1.56 ng	15.54	15.52	0.113
	25	1.39794	11.39	11.3733														D03	SYBR	ITS-2	Unkn-19	1.56 ng	15.4	15.52	0.113
	25	1.39794	11.37															D04	SYBR	ITS-2	Unkn-20	3.13 ng	14.4	14.43	0.049
	25	1.39794	11.36															D05	SYBR	ITS-2	Unkn-20	3.13 ng	14.48	14.43	0.049
																		D06	SYBR	ITS-2	Unkn-20	3.13 ng	14.39	14.43	0.049
																		D07	SYBR	ITS-2	Unkn-21	6.25 ng	13.38	13.39	0.03
ITS1	DNA ng	Log DNA	Ct	Ct average														D08	SYBR	ITS-2	Unkn-21	6.25 ng	13.42	13.39	0.03
	0																	D09	SYBR	ITS-2	Unkn-21	6.25 ng	13.36	13.39	0.03
	0																	D10	SYBR	ITS-2	Unkn-22	12.5 ng	12.22	12.34	0.224
	0																	D11	SYBR	ITS-2	Unkn-22	12.5 ng	12.21	12.34	0.224
	1.56	0.193125	15.36	15.26														D12	SYBR	ITS-2	Unkn-22	12.5 ng	12.6	12.34	0.224
	1.56	0.193125	15.2															E01	SYBR	Actin	Unkn-05	25.0 ng	18.62	18.42	0.191
	1.56	0.193125	15.22															E02	SYBR	Actin	Unkn-05	25.0 ng	18.41	18.42	0.191
	3.13	0.495544	14.06	14.12														E03	SYBR	Actin	Unkn-05	25.0 ng	18.24	18.42	0.191
	3.13	0.495544	14.15															E04	SYBR	Actin	Unkn-06	0 ng		0	0
	3.13	0.495544	14.15															E05	SYBR	Actin	Unkn-06	0 ng		0	0
	6.25	0.79588	13.14	13.1767														E06	SYBR	Actin	Unkn-06	0 ng		0	0
	6.25	0.79588	13.15															F01	SYBR	18S	Unkn-11	25.0 ng	11.39	11.38	0.014
	6.25	0.79588	13.24															F02	SYBR	18S	Unkn-11	25.0 ng	11.37	11.38	0.014
	12.5	1.09691	11.88	12.01														F03	SYBR	18S	Unkn-11	25.0 ng	11.36	11.38	0.014
	12.5	1.09691	12.06															F04	SYBR	18S	Unkn-12	0 ng	39.88	39.88	0
	12.5	1.09691	12.09															F05	SYBR	18S	Unkn-12	0 ng		0	0
	25	1.39794	11.44	11.3567														F06	SYBR	18S	Unkn-12	0 ng		0	0
	25	1.39794	11.3															G01	SYBR	ITS-1	Unkn-17	25.0 ng	11.44	11.36	0.073
	25	1.39794	11.33															G02	SYBR	ITS-1	Unkn-17	25.0 ng	11.3	11.36	0.073
																		G03	SYBR	ITS-1	Unkn-17	25.0 ng	11.33	11.36	0.073
																		G04	SYBR	ITS-1	Unkn-18	0 ng		0	0
ITS2	DNA ng	Log DNA	Ct	Ct average														G05	SYBR	ITS-1	Unkn-18	0 ng		0	0
	0		35.27															G06	SYBR	ITS-1	Unkn-18	0 ng		0	0
	0		35.8															H01	SYBR	ITS-2	Unkn-23	25.0 ng	11.99	11.91	0.072
	0		36.02															H02	SYBR	ITS-2	Unkn-23	25.0 ng	11.86	11.91	0.072
	1.56	0.193125	15.63	15.5233														H03	SYBR	ITS-2	Unkn-23	25.0 ng	11.87	11.91	0.072
	1.56	0.193125	15.54															H04	SYBR	ITS-2	Unkn-24	0 ng	35.27	35.7	0.386
	1.56	0.193125	15.4															H05	SYBR	ITS-2	Unkn-24	0 ng	35.8	35.7	0.386
	3.13	0.495544	14.4	14.4233														H06	SYBR	ITS-2	Unkn-24	0 ng	36.02	35.7	0.386
	3.13	0.495544	14.48
	3.13	0.495544	14.39
	6.25	0.79588	13.38	13.3867
	6.25	0.79588	13.42
	6.25	0.79588	13.36
	12.5	1.09691	12.22	12.3433
	12.5	1.09691	12.21
	12.5	1.09691	12.6
	25	1.39794	11.99	11.9067
	25	1.39794	11.86
	25	1.39794	11.87
